# Supplementary material for: Molecular evolution and the decline of purifying selection with age
Source: Nat Commun. 2021 May 11;12:2657. doi: 10.1038/s41467-021-22981-9 (PMC8113359; doi:10.1038/s41467-021-22981-9)
Supplement: Supplementary file 4 — Supplementary Data 1 [file 41467_2021_22981_MOESM4_ESM.xlsx]

## Sheet: Supplementary Data 1
GeneID	REA	Gene age (My)
AGAP005098	0.0352373	178
AGAP005099	0.0216245	178
AGAP005100	-0.0176778	178
AGAP005102	-0.0133798	178
AGAP005103	0.00446575	178
AGAP005108	-0.028636	178
AGAP005109	0.00895531	178
AGAP005110	-0.0235777	178
AGAP005111	-0.00507824	178
AGAP005111	-0.0572895	178
AGAP005113	-0.0483413	178
AGAP005116	0.0111322	178
AGAP005117	0.0141903	178
AGAP005118	0.00256964	178
AGAP005119	0.0306613	178
AGAP005120	-0.0159515	178
AGAP005121	0.0127766	178
AGAP005122	-0.0062887	178
AGAP005124	0.0208069	178
AGAP005125	-0.029759	178
AGAP005126	-0.0171691	178
AGAP005127	-0.0339705	178
AGAP005128	-0.0306068	178
AGAP005129	-0.02999	178
AGAP005130	-0.027585	178
AGAP005131	0.00666397	178
AGAP005132	-0.00929848	178
AGAP005134	-0.0239758	178
AGAP005135	-0.0269024	178
AGAP005136	-0.0072871	178
AGAP005137	0.00547091	178
AGAP005139	-0.00840848	178
AGAP005143	-0.0635611	178
AGAP005144	-0.00925783	178
AGAP005148	0.0113935	178
AGAP005148	-0.00814749	178
AGAP005149	-0.0117045	178
AGAP005150	-0.0210611	178
AGAP005153	-0.0343692	178
AGAP005155	-0.0271209	178
AGAP005156	0.02316	178
AGAP005159	0.016631	178
AGAP005160	0.0197032	178
AGAP005160	0.0161313	178
AGAP005160	0.00901374	178
AGAP005160	0.0139268	178
AGAP005162	0.0149894	178
AGAP005163	0.027959	178
AGAP005168	0.0464836	178
AGAP005170	0.0246724	178
AGAP004690	0.00462192	178
AGAP005171	0.00622128	178
AGAP005173	0.0347885	178
AGAP005174	-0.0415848	178
AGAP005175	-0.0292958	178
AGAP005177	-0.00244317	178
AGAP005183	-0.0495725	178
AGAP005188	-0.0515992	178
AGAP005189	0.00217445	178
AGAP005191	-0.0597513	178
AGAP005192	0.00961829	178
AGAP005193	-0.0123564	178
AGAP005197	-0.0170285	178
AGAP005199	0.0181841	178
AGAP005199	-0.0151291	178
AGAP005201	-0.0188667	178
AGAP005202	-0.0104661	178
AGAP005208	0.00765023	178
AGAP005209	-0.0107924	178
AGAP005211	-0.0162447	178
AGAP005213	0.00707753	178
AGAP005215	0.0115319	178
AGAP005219	0.0342764	178
AGAP005220	-0.00781495	178
AGAP005223	-0.0173525	178
AGAP005225	-0.0285509	178
AGAP005226	-0.00137351	178
AGAP005227	-0.0337959	178
AGAP013141	-0.0457816	178
AGAP005228	0.00874994	178
AGAP005229	0.0211536	178
AGAP005233	0.0299337	178
AGAP005234	0.0179582	178
AGAP005234	0.0186034	178
AGAP005235	0.030327	178
AGAP005236	0.0302248	178
AGAP005237	-0.0105565	178
AGAP005238	-0.0421552	178
AGAP005239	0.0112188	178
AGAP004691	0.00662034	178
AGAP005243	0.0168019	178
AGAP005244	0.0201307	178
AGAP005244	-0.00371494	178
AGAP005245	0.000605118	178
AGAP005245	-0.000707754	178
AGAP005245	-0.0412056	178
AGAP005245	0.00093513	178
AGAP005245	-0.0017205	178
AGAP005245	-0.0677837	178
AGAP005245	-0.0320835	178
AGAP005245	-0.0384471	178
AGAP005245	0.0185859	178
AGAP005245	0.00373223	178
AGAP005245	0.0195518	178
AGAP005248	0.0152615	178
AGAP005249	-0.0258382	178
AGAP005254	0.0192051	178
AGAP005255	0.0354549	178
AGAP005256	0.00535724	178
AGAP005257	0.00903934	178
AGAP005260	-0.0112211	178
AGAP005261	-0.0663955	178
AGAP005262	-0.0321907	178
AGAP005263	-0.0138149	178
AGAP005264	-0.00911918	178
AGAP005265	-0.0114309	178
AGAP005267	-0.0372446	178
AGAP005268	-0.0397214	178
AGAP005270	0.0119208	178
AGAP005275	-0.00633145	178
AGAP005279	-0.0130394	178
AGAP005281	-0.0193749	178
AGAP005282	-0.00521143	178
AGAP005287	-0.012791	178
AGAP005288	-0.0466189	178
AGAP005289	-0.00359268	178
AGAP005292	0.016255	178
AGAP005293	0.00445926	178
AGAP005294	-0.0492881	178
AGAP005295	-0.011222	178
AGAP005298	-0.0258521	178
AGAP005300	-0.0515397	178
AGAP005300	-0.0380108	178
AGAP005300	0.00128346	178
AGAP005301	0.0175192	178
AGAP005302	-0.031265	178
AGAP005306	-0.0679804	178
AGAP005311	0.0529658	178
AGAP005312	0.0493933	178
AGAP005313	0.0260306	178
AGAP005314	0.000288728	178
AGAP005316	0.020239	178
AGAP005317	0.0170724	178
AGAP005322	-0.0413492	178
AGAP005323	-0.0230295	178
AGAP005324	-0.00783948	178
AGAP005325	0.00695217	178
AGAP005327	-0.0315099	178
AGAP005329	0.0136462	178
AGAP005330	0.0173744	178
AGAP005331	0.0123156	178
AGAP005332	0.00222439	178
AGAP005333	0.0030052	178
AGAP005332	0.0326625	178
AGAP005336	-0.020233	178
AGAP005341	0.0198905	178
AGAP005341	0.0198669	178
AGAP005342	-0.0081457	178
AGAP005344	0.0100129	178
AGAP005345	-0.0265054	178
AGAP005347	-0.000307469	178
AGAP005350	-0.00418204	178
AGAP005351	-0.0177377	178
AGAP005352	-0.0556994	178
AGAP005353	0.0206395	178
AGAP005356	-0.00393863	178
AGAP005359	-0.0490039	178
AGAP005360	-0.00725351	178
AGAP005362	-0.0098375	178
AGAP005364	-0.0310271	178
AGAP005365	-0.0605405	178
AGAP005366	-0.0342873	178
AGAP005375	-0.0320017	178
AGAP005376	-0.0184305	178
AGAP005378	0.0257412	178
AGAP005378	0.0377062	178
AGAP005380	-0.0150825	178
AGAP005381	-0.029513	178
AGAP005381	-0.0161232	178
AGAP005381	-0.0165335	178
AGAP005382	-0.0258105	178
AGAP005388	0.00257012	178
AGAP005391	-0.0250814	178
AGAP005392	0.00245962	178
AGAP005393	-0.03893	178
AGAP005394	-0.0375341	178
AGAP005400	-0.0040059	178
AGAP005401	-0.00582696	178
AGAP005402	-0.0201997	178
AGAP005404	-0.00750902	178
AGAP005408	0.010601	178
AGAP005410	-0.00364013	178
AGAP005410	-0.0330463	178
AGAP005410	-0.0345109	178
AGAP005411	-0.0275562	178
AGAP005411	0.0253627	178
AGAP004693	0.00840106	178
AGAP005413	-0.0316972	178
AGAP005414	-0.0135335	178
AGAP005417	-0.00656318	178
AGAP005419	-0.0119207	178
AGAP005421	-0.0300844	178
AGAP005422	-0.0161919	178
AGAP005423	-0.0129139	178
AGAP005425	0.00426249	178
AGAP005427	-0.0477352	178
AGAP005428	-0.000408689	178
AGAP005429	-0.02657	178
AGAP005430	0.00684441	178
AGAP005431	-0.0304329	178
AGAP005432	-0.00915862	178
AGAP005433	-0.0276991	178
AGAP005434	-0.0353932	178
AGAP005435	-0.039732	178
AGAP005437	-0.00313483	178
AGAP005440	0.00585465	178
AGAP005445	0.0311454	178
AGAP005449	-0.00702796	178
AGAP005450	0.0236262	178
AGAP005453	0.00647255	178
AGAP005454	0.00392877	178
AGAP004677	-0.00556677	178
AGAP004677	0.0112692	178
AGAP005459	-0.0311309	178
AGAP005460	-0.0190762	178
AGAP005462	-0.0196261	178
AGAP005464	0.0437512	178
AGAP005465	0.0311895	178
AGAP005466	0.0365273	178
AGAP005466	0.0344695	178
AGAP005467	-0.0896008	178
AGAP005467	-0.0174416	178
AGAP005470	0.00993064	178
AGAP005471	-0.0371104	178
AGAP005472	-0.0177397	178
AGAP005490	0.0221594	178
AGAP005494	0.00526557	178
AGAP005498	-0.0355232	178
AGAP005498	-0.0204726	178
AGAP005499	-0.0532619	178
AGAP005504	0.0273327	178
AGAP005504	0.0112503	178
AGAP005504	0.00642355	178
AGAP005505	-0.0194499	178
AGAP005506	0.00304681	178
AGAP005507	-0.013785	178
AGAP005507	0.0220099	178
AGAP005508	0.0107396	178
AGAP005509	-0.000578528	178
AGAP005510	0.0279179	178
AGAP005511	0.0217102	178
AGAP005513	0.00979972	178
AGAP005515	0.0295101	178
AGAP005520	0.00972444	178
AGAP005521	-0.0495479	178
AGAP005522	-0.0102017	178
AGAP005523	-0.0557195	178
AGAP005524	-0.027365	178
AGAP005527	-0.0149687	178
AGAP005528	-0.0147064	178
AGAP005529	-0.00727456	178
AGAP005529	-0.0175443	178
AGAP005531	-0.0246235	178
AGAP005532	-0.00585051	178
AGAP005533	-0.0176305	178
AGAP005535	-0.0218827	178
AGAP005536	-0.00109756	178
AGAP005537	-0.0319178	178
AGAP005538	-0.0265243	178
AGAP005539	-0.0143455	178
AGAP005540	0.0474658	178
AGAP005543	-0.0178256	178
AGAP005544	-0.0272714	178
AGAP005545	-0.0539155	178
AGAP005546	0.00510113	178
AGAP005547	-0.0158258	178
AGAP005548	0.0111487	178
AGAP005549	0.000326177	178
AGAP005550	0.017373	178
AGAP005553	0.0306997	178
AGAP005555	-0.0321014	178
AGAP005557	-0.0125907	178
AGAP005558	-0.0867104	178
AGAP005559	-0.0393331	178
AGAP005560	-0.036243	178
AGAP005561	0.00636268	178
AGAP005562	0.018098	178
AGAP005563	-0.0151765	178
AGAP005564	0.0306225	178
AGAP005564	0.03666	178
AGAP005564	-0.0112294	178
AGAP005564	0.040349	178
AGAP005565	-0.0313869	178
AGAP005567	-0.0411536	178
AGAP005569	-0.0313721	178
AGAP005576	-0.0189166	178
AGAP005577	0.00576855	178
AGAP005581	-0.0587458	178
AGAP005582	-0.0088638	178
AGAP005584	-0.0273943	178
AGAP005585	-0.00908111	178
AGAP005595	0.00407718	178
AGAP005599	0.0355883	178
AGAP005600	-0.00737693	178
AGAP005602	0.0239721	178
AGAP005603	0.00787006	178
AGAP005604	0.0201469	178
AGAP005608	-0.00109777	178
AGAP005609	-0.0376949	178
AGAP005609	-0.0279642	178
AGAP005612	0.00500868	178
AGAP005615	-0.0181824	178
AGAP005616	-0.0252224	178
AGAP005617	-0.0565577	178
AGAP005618	0.00108037	178
AGAP005619	-0.0319363	178
AGAP005621	-0.0218648	178
AGAP005622	0.0131249	178
AGAP005623	0.0164632	178
AGAP005624	-0.019932	178
AGAP005625	0.00963395	178
AGAP005627	-0.0406392	178
AGAP005630	0.0032736	178
AGAP005631	-0.0167571	178
AGAP005632	-0.0332142	178
AGAP005633	-0.0480357	178
AGAP005634	0.0267848	178
AGAP005639	0.025756	178
AGAP005640	-0.0228509	178
AGAP005641	0.0245391	178
AGAP005645	0.0348746	178
AGAP005648	-0.00888219	178
AGAP005649	-0.0246409	178
AGAP005650	-0.0246294	178
AGAP005652	-0.0708997	178
AGAP005653	-0.0390817	178
AGAP005654	-0.00855614	178
AGAP005655	-0.0401486	178
AGAP005656	0.0251595	178
AGAP004695	-0.000881752	178
AGAP005657	0.0219099	178
AGAP005660	0.042233	178
AGAP005661	-0.0114974	178
AGAP005661	0.00878097	178
AGAP005662	-0.0378404	178
AGAP005663	0.00830431	178
AGAP005664	0.0454801	178
AGAP005665	0.0259476	178
AGAP005669	0.0414619	178
AGAP005670	0.0189754	178
AGAP005671	0.0213873	178
AGAP005672	-0.0848548	178
AGAP005672	0.0217988	178
AGAP005673	0.00549474	178
AGAP005674	0.0467609	178
AGAP005675	0.011383	178
AGAP005680	-0.0560451	178
AGAP005681	0.0101302	178
AGAP005686	0.0197673	178
AGAP005687	0.0461531	178
AGAP005688	0.0354447	178
AGAP005689	0.0523728	178
AGAP005690	0.0469095	178
AGAP005691	0.0539472	178
AGAP005699	-0.0329049	178
AGAP005700	-0.0541675	178
AGAP005701	0.0236033	178
AGAP005706	0.0134474	178
AGAP005707	0.0158868	178
AGAP005708	0.0229157	178
AGAP005710	0.0243437	178
AGAP005711	-0.0509848	178
AGAP004696	-0.00689051	178
AGAP005712	-0.0167396	178
AGAP005712	0.0217502	178
AGAP005713	0.021378	178
AGAP005715	-0.0497021	178
AGAP005716	0.00205378	178
AGAP005717	-0.0312889	178
AGAP005719	-0.0549572	178
AGAP005721	-0.000916281	178
AGAP005723	-0.010912	178
AGAP005725	0.0298386	178
AGAP004698	0.0327041	178
AGAP004699	-0.0152582	178
AGAP005727	-0.000573529	178
AGAP005728	-0.0402434	178
AGAP005729	0.025225	178
AGAP005731	-0.0265572	178
AGAP005734	0.0206845	178
AGAP005736	-0.0227219	178
AGAP005738	0.00903598	178
AGAP005742	0.0044371	178
AGAP005749	-0.00158728	178
AGAP005753	0.00518996	178
AGAP005755	0.015868	178
AGAP005755	0.0439824	178
AGAP005761	-0.0287307	178
AGAP005762	0.0287039	178
AGAP005762	0.00982625	178
AGAP005764	0.00183983	178
AGAP005765	-0.0600637	178
AGAP005766	0.02284	178
AGAP005767	0.0317922	178
AGAP005768	0.0482645	178
AGAP005769	0.00814034	178
AGAP005771	0.0112937	178
AGAP005772	-0.0365448	178
AGAP005773	0.0382113	178
AGAP005773	0.0551934	178
AGAP005774	0.0230088	178
AGAP005775	0.00370069	178
AGAP005776	0.00212182	178
AGAP005777	-0.00760605	178
AGAP005778	0.0109126	178
AGAP005781	-0.018505	178
AGAP005782	0.0209744	178
AGAP005784	0.0233941	178
AGAP005785	0.0357787	178
AGAP005789	-0.00198759	178
AGAP004701	0.0233506	178
AGAP005794	0.0162447	178
AGAP005795	0.020019	178
AGAP005797	0.013234	178
AGAP005800	-0.0240194	178
AGAP005801	-0.0395407	178
AGAP005802	-0.0263893	178
AGAP005806	-0.00150147	178
AGAP005809	-0.00468001	178
AGAP005813	0.00322416	178
AGAP005814	-0.02096	178
AGAP005815	-0.0248416	178
AGAP005816	-0.00575457	178
AGAP005817	0.0197939	178
AGAP005818	-0.000565081	178
AGAP005820	0.00476866	178
AGAP005823	0.0208374	178
AGAP005824	0.0122308	178
AGAP005825	-0.0170153	178
AGAP005826	-0.0240425	178
AGAP005828	0.0247507	178
AGAP005830	-0.0458937	178
AGAP005832	-0.0128379	178
AGAP005832	-0.0295588	178
AGAP005838	0.0289012	178
AGAP005839	0.0342867	178
AGAP005842	0.0307628	178
AGAP005843	-0.0177914	178
AGAP005844	-0.0118683	178
AGAP005845	0.0153267	178
AGAP005846	0.0261049	178
AGAP005847	-0.0456562	178
AGAP004703	-0.014238	178
AGAP005849	0.0244679	178
AGAP004704	0.0132579	178
AGAP005850	0.0265478	178
AGAP005851	7.91e-05	178
AGAP005852	-0.0156947	178
AGAP005853	0.0015627	178
AGAP005856	-0.042947	178
AGAP005857	-0.0348992	178
AGAP005858	-0.0457518	178
AGAP005860	-0.0646518	178
AGAP005861	-0.0242492	178
AGAP005863	0.0340477	178
AGAP005865	-0.0629654	178
AGAP005866	0.0173274	178
AGAP005870	0.0249067	178
AGAP005871	-0.0172398	178
AGAP005873	-0.023609	178
AGAP005874	0.0224303	178
AGAP005878	-0.0259802	178
AGAP005878	-0.0344049	178
AGAP005880	-0.0100796	178
AGAP005882	-0.0040359	178
AGAP005883	-0.0367052	178
AGAP005884	-0.0181999	178
AGAP005891	-0.0389056	178
AGAP005892	-0.0542636	178
AGAP005893	-0.0145816	178
AGAP005894	-0.0414497	178
AGAP005895	0.0122174	178
AGAP005896	0.0421299	178
AGAP005897	-0.0483513	178
AGAP005898	0.0457983	178
AGAP005901	-0.00855695	178
AGAP005901	-0.0412661	178
AGAP005902	-0.00656418	178
AGAP005903	0.0426358	178
AGAP005904	-0.000856771	178
AGAP004707	0.0186076	178
AGAP005906	-0.0127848	178
AGAP005909	-0.0201703	178
AGAP005910	-0.0235991	178
AGAP005911	-0.0370452	178
AGAP005912	-0.03737	178
AGAP005913	0.00914891	178
AGAP005914	-0.0644251	178
AGAP005915	0.0240759	178
AGAP005916	0.00685878	178
AGAP005917	-0.0344154	178
AGAP005918	-0.0365817	178
AGAP005920	-0.0408763	178
AGAP005922	-0.0275932	178
AGAP005923	-0.0100151	178
AGAP005924	-0.0242975	178
AGAP005929	0.00631243	178
AGAP005930	0.00910116	178
AGAP005934	0.0142486	178
AGAP005935	-0.00320315	178
AGAP005941	0.0224321	178
AGAP005943	-0.0468812	178
AGAP005945	0.012482	178
AGAP005945	0.0341179	178
AGAP005946	-0.0227515	178
AGAP005947	-0.00309199	178
AGAP005948	-0.0829535	178
AGAP005952	-0.0488316	178
AGAP005953	-0.0408268	178
AGAP005954	-0.0166698	178
AGAP005955	-0.0333779	178
AGAP005956	-0.0256171	178
AGAP005957	-0.0039737	178
AGAP005958	0.00371332	178
AGAP005959	-0.000402169	178
AGAP005960	-0.0249619	178
AGAP005961	-0.0416563	178
AGAP005963	-0.0261505	178
AGAP005964	0.018187	178
AGAP005964	0.0402573	178
AGAP005966	0.0457827	178
AGAP005967	0.0494909	178
AGAP005968	0.0394257	178
AGAP005969	0.0507381	178
AGAP005971	0.0183968	178
AGAP005972	0.00324518	178
AGAP005973	-0.00133068	178
AGAP005976	-0.0245558	178
AGAP005977	-0.037748	178
AGAP005978	-0.0193927	178
AGAP005978	-0.0258951	178
AGAP005979	-0.0163397	178
AGAP005980	-0.0296935	178
AGAP005981	-0.048773	178
AGAP005983	0.0488912	178
AGAP005984	-0.000467189	178
AGAP005988	-0.00651614	178
AGAP005989	0.0149011	178
AGAP005990	0.00472693	178
AGAP005991	0.00704884	178
AGAP005992	-0.010621	178
AGAP005993	0.0213343	178
AGAP005994	0.0346605	178
AGAP005996	0.0141658	178
AGAP005997	0.041175	178
AGAP005998	0.0314464	178
AGAP005999	0.0389418	178
AGAP006001	0.0248116	178
AGAP006009	0.0321274	178
AGAP006012	-0.00584143	178
AGAP006013	-0.00275303	178
AGAP006016	0.0243571	178
AGAP006018	-0.0358483	178
AGAP004708	-0.00138553	178
AGAP006019	0.023198	178
AGAP004709	-0.0129753	178
AGAP004710	-0.00943085	178
AGAP004711	-0.00926749	178
AGAP006021	0.0192386	178
AGAP006023	0.0118186	178
AGAP006023	0.0141635	178
AGAP006026	0.024609	178
AGAP006028	-0.0453434	178
AGAP006029	0.0144848	178
AGAP006030	0.0184326	178
AGAP006031	-0.0198668	178
AGAP006032	0.0162644	178
AGAP006036	-0.0134959	178
AGAP006037	-0.0339642	178
AGAP006040	0.0288471	178
AGAP006041	-0.0362499	178
AGAP006042	-0.0102768	178
AGAP006042	0.0216883	178
AGAP006045	-0.0303551	178
AGAP006046	-0.0358761	178
AGAP006047	-0.0130012	178
AGAP006049	-0.00103216	178
AGAP006050	-0.0252398	178
AGAP006051	-0.0183311	178
AGAP006058	0.0396688	178
AGAP006059	0.0339894	178
AGAP006063	-0.0445638	178
AGAP006064	-0.0315528	178
AGAP006065	-0.00517158	178
AGAP006068	0.0130234	178
AGAP006068	0.0261057	178
AGAP006070	-0.0202761	178
AGAP006071	-0.0493342	178
AGAP006072	-0.00310934	178
AGAP006073	-0.0223668	178
AGAP006082	0.0323649	178
AGAP006083	-0.0315434	178
AGAP004715	-0.00310645	178
AGAP006084	-0.0289911	178
AGAP006085	-0.0314456	178
AGAP006088	0.0263691	178
AGAP004717	0.0123727	178
AGAP006091	-0.0375275	178
AGAP006094	-0.0377558	178
AGAP006096	-0.0154706	178
AGAP006097	0.0185067	178
AGAP006099	-0.055229	178
AGAP006100	-0.0198636	178
AGAP006101	-0.0107551	178
AGAP006102	-0.0105523	178
AGAP006103	0.0119149	178
AGAP006103	0.0095093	178
AGAP006103	0.0110152	178
AGAP006104	-0.0270151	178
AGAP006107	-0.0201715	178
AGAP006108	-0.0496456	178
AGAP006109	-0.00322594	178
AGAP006111	-0.0298519	178
AGAP006115	-0.0246485	178
AGAP006116	-0.0361397	178
AGAP006117	-0.0111308	178
AGAP006121	0.0337812	178
AGAP006124	-0.00292885	178
AGAP006125	-0.0493878	178
AGAP006126	-0.0114537	178
AGAP006127	-0.0476124	178
AGAP006130	-0.0333826	178
AGAP006131	0.0278888	178
AGAP006132	-0.0286091	178
AGAP006133	-0.03541	178
AGAP006134	0.0303302	178
AGAP006135	0.0222696	178
AGAP006136	0.0273835	178
AGAP006139	-0.0622912	178
AGAP006140	-0.0025169	178
AGAP006141	0.0181734	178
AGAP006141	0.0234981	178
AGAP006145	-0.0145035	178
AGAP006149	-0.0306477	178
AGAP006150	-0.0149256	178
AGAP004720	0.0303889	178
AGAP006155	0.0347205	178
AGAP006156	0.0539124	178
AGAP006159	0.0119345	178
AGAP006161	-0.025934	178
AGAP006162	-0.0156145	178
AGAP006165	-0.0431641	178
AGAP006165	-0.0459443	178
AGAP006168	-0.0312328	178
AGAP004723	-0.0333565	178
AGAP006169	0.043968	178
AGAP006170	0.0274294	178
AGAP006172	0.00561193	178
AGAP006173	-0.0265131	178
AGAP006174	0.0137179	178
AGAP006175	0.00292441	178
AGAP006176	0.0303163	178
AGAP004724	0.00912859	178
AGAP006178	0.0352118	178
AGAP006178	0.0299385	178
AGAP006179	0.0424516	178
AGAP006179	0.022533	178
AGAP006179	0.0332364	178
AGAP006181	-0.00923506	178
AGAP006182	0.0380073	178
AGAP006184	-0.0322614	178
AGAP006186	-0.00855389	178
AGAP006186	0.0124685	178
AGAP006186	-0.0127049	178
AGAP006188	-0.00392119	178
AGAP004725	-0.0159895	178
AGAP004726	0.0281154	178
AGAP004727	0.0285197	178
AGAP006203	-0.0290289	178
AGAP006204	-0.00577565	178
AGAP006205	-0.0691589	178
AGAP004728	0.0278189	178
AGAP004729	0.0212477	178
AGAP006218	0.00236073	178
AGAP006219	-0.00163788	178
AGAP006220	-0.0184231	178
AGAP006221	0.0374448	178
AGAP006224	0.0381203	178
AGAP006225	-0.0166047	178
AGAP006226	-0.00332531	178
AGAP006227	0.000780541	178
AGAP006228	-0.0216242	178
AGAP006229	0.00599068	178
AGAP006231	-0.0307715	178
AGAP006232	0.00501698	178
AGAP006236	0.00685956	178
AGAP006237	0.0165094	178
AGAP006238	-0.0216643	178
AGAP006239	-0.013464	178
AGAP006240	-0.0235644	178
AGAP006242	0.0194603	178
AGAP006243	0.0300489	178
AGAP006244	7.11e-05	178
AGAP006245	0.0127193	178
AGAP006246	0.025929	178
AGAP006247	0.0141754	178
AGAP006248	-0.0070614	178
AGAP006249	-0.040897	178
AGAP006251	0.0200246	178
AGAP006254	0.00578844	178
AGAP006254	0.00554575	178
AGAP004731	0.0228026	178
AGAP006257	0.0358967	178
AGAP006258	-0.0109051	178
AGAP006259	-0.0234426	178
AGAP006260	0.0377806	178
AGAP006260	0.0239849	178
AGAP006260	0.0168091	178
AGAP006261	0.0353201	178
AGAP006264	-0.00799612	178
AGAP006269	-0.0131085	178
AGAP006273	-0.0139571	178
AGAP006279	0.0164276	178
AGAP006280	-0.0123316	178
AGAP006283	0.00312148	178
AGAP006321	0.0327394	178
AGAP006324	-0.00276915	178
AGAP004736	0.005189	178
AGAP004737	0.00418943	178
AGAP004738	0.00432599	178
AGAP006328	-0.0273554	178
AGAP004739	-0.0246572	178
AGAP006330	-0.0216225	178
AGAP004740	0.0325415	178
AGAP006340	-0.00069373	178
AGAP006342	-0.0272497	178
AGAP004741	0.0407519	178
AGAP006343	-0.00380559	178
AGAP006344	-0.0565437	178
AGAP004742	0.0124729	178
AGAP004743	0.0148888	178
AGAP004744	-0.0185203	178
AGAP004746	0.00202823	178
AGAP004747	-0.000908154	178
AGAP006349	0.0145338	178
AGAP004748	-0.00804661	178
AGAP004749	-7.57e-05	178
AGAP006353	-0.0344887	178
AGAP006354	-0.00273946	178
AGAP006355	-0.0387025	178
AGAP006359	-0.0270669	178
AGAP006360	-0.0568323	178
AGAP006364	-0.0465643	178
AGAP006365	-0.0337647	178
AGAP006366	-0.0099295	178
AGAP006366	0.0225222	178
AGAP004751	-0.00286602	178
AGAP006368	0.00364151	178
AGAP006369	-0.0212075	178
AGAP006371	0.0257846	178
AGAP006372	-0.0533029	178
AGAP004752	-0.00542945	178
AGAP004755	0.00195049	178
AGAP013546	0.00456119	178
AGAP004758	-0.0114278	178
AGAP004758	-0.0100547	178
AGAP006376	-0.0417637	178
AGAP006379	0.0340778	178
AGAP006380	0.0207629	178
AGAP006383	-0.0551025	178
AGAP006385	-0.0661378	178
AGAP006386	-0.0370601	178
AGAP006388	-0.0216924	178
AGAP006389	-0.00468545	178
AGAP006391	-0.0339709	178
AGAP006394	-0.0136908	178
AGAP006396	0.0251112	178
AGAP006398	-0.00488457	178
AGAP006400	-0.0337117	178
AGAP004761	0.0319086	178
AGAP006405	0.041326	178
AGAP004762	-0.00111076	178
AGAP004765	-0.000875971	178
AGAP006409	0.00601496	178
AGAP006411	-0.0341264	178
AGAP006411	-0.0227124	178
AGAP006413	-0.0363886	178
AGAP006414	-0.00461965	178
AGAP004766	0.0214893	178
AGAP006422	0.00823726	178
AGAP006423	0.0468494	178
AGAP006425	0.0421005	178
AGAP006426	0.0350623	178
AGAP006427	-0.0364813	178
AGAP006431	-0.0204983	178
AGAP006436	-0.0472197	178
AGAP006439	0.045779	178
AGAP004767	-0.00901139	178
AGAP006441	-0.0186397	178
AGAP006441	0.0359688	178
AGAP006444	0.00813712	178
AGAP006445	-0.036454	178
AGAP006448	0.0359172	178
AGAP006448	0.0448328	178
AGAP006448	0.0189049	178
AGAP006448	0.0148272	178
AGAP006450	0.0256139	178
AGAP006451	-0.0270463	178
AGAP006452	0.011501	178
AGAP006452	-0.0114327	178
AGAP006456	-0.0596628	178
AGAP006459	0.00250884	178
AGAP006462	-0.0428346	178
AGAP006470	-0.0177047	178
AGAP013092	-0.0167887	178
AGAP006473	-0.0420254	178
AGAP006474	-0.0270575	178
AGAP006478	-0.0641689	178
AGAP006479	-0.0301276	178
AGAP006483	0.0246295	178
AGAP004768	0.0231259	178
AGAP004768	0.0371994	178
AGAP006487	-0.0193367	178
AGAP006490	0.0386059	178
AGAP004769	0.0259087	178
AGAP006496	0.0143292	178
AGAP006508	-0.0100116	178
AGAP006508	-0.00210996	178
AGAP006509	-0.00546077	178
AGAP006511	-0.0557293	178
AGAP006513	-0.0139967	178
AGAP004772	0.0139555	178
AGAP004773	-0.0164414	178
AGAP006516	0.0335203	178
AGAP006517	-0.0285057	178
AGAP006518	-0.031883	178
AGAP006520	0.0367698	178
AGAP006521	0.0355805	178
AGAP006522	0.00639888	178
AGAP006526	0.0142056	178
AGAP004774	-0.011877	178
AGAP006528	-0.040315	178
AGAP006529	0.0026579	178
AGAP006530	-0.00688014	178
AGAP013488	-0.0135188	178
AGAP006531	-0.00170866	178
AGAP006532	-0.0238609	178
AGAP006533	-0.0198976	178
AGAP006536	0.0533167	178
AGAP004775	0.0313402	178
AGAP004775	0.00541215	178
AGAP004776	0.000572128	178
AGAP006539	0.0450499	178
AGAP006540	0.0368298	178
AGAP006541	-0.0313293	178
AGAP006542	-0.00370647	178
AGAP006547	-0.00109902	178
AGAP006548	-0.00395393	178
AGAP006569	0.00753446	178
AGAP006570	-0.02496	178
AGAP006571	0.0476082	178
AGAP006572	-0.00237234	178
AGAP006573	-0.0255697	178
AGAP006574	-0.00549381	178
AGAP006576	-0.0333218	178
AGAP006576	-0.00580724	178
AGAP006576	0.0125015	178
AGAP006580	-0.0243908	178
AGAP006590	0.0180401	178
AGAP006590	0.0463355	178
AGAP006592	0.00605925	178
AGAP004778	-0.00514339	178
AGAP006593	0.0317504	178
AGAP006594	0.0131738	178
AGAP004780	0.0120673	178
AGAP006595	0.0223993	178
AGAP006597	0.0395318	178
AGAP006598	-0.0566372	178
AGAP006599	-0.0168706	178
AGAP004781	0.00818886	178
AGAP006601	-0.0462167	178
AGAP006601	-0.0465052	178
AGAP006604	0.018007	178
AGAP006605	-0.0661887	178
AGAP006606	-0.0541199	178
AGAP006607	-0.0467475	178
AGAP004782	0.0112089	178
AGAP006608	-0.0389813	178
AGAP006609	-0.0429732	178
AGAP006610	-9.5e-05	178
AGAP006612	0.00324285	178
AGAP006613	0.0154391	178
AGAP006614	-0.0190652	178
AGAP006615	-0.0184539	178
AGAP006616	-0.0187985	178
AGAP006617	-0.0313524	178
AGAP006620	-0.0020086	178
AGAP006622	-0.00919421	178
AGAP006623	-0.0324382	178
AGAP006625	-0.0152274	178
AGAP006626	-0.0419281	178
AGAP006627	0.00308947	178
AGAP006629	-0.021086	178
AGAP006630	0.00959307	178
AGAP006631	-0.0209436	178
AGAP006633	0.0252852	178
AGAP004783	0.0156312	178
AGAP006634	0.0415765	178
AGAP006635	0.0176491	178
AGAP006636	0.0330598	178
AGAP006637	-0.0135725	178
AGAP006638	0.0451555	178
AGAP004786	-1.62e-05	178
AGAP006642	-0.0173497	178
AGAP006646	-0.0434765	178
AGAP006648	-0.0142496	178
AGAP006650	-0.00564617	178
AGAP006651	-0.0310545	178
AGAP006653	0.0178441	178
AGAP006654	0.0258007	178
AGAP004788	-0.0217301	178
AGAP006655	-0.0059033	178
AGAP004790	-0.0222911	178
AGAP004792	0.00248614	178
AGAP006656	0.049741	178
AGAP004793	-0.0203775	178
AGAP004795	-0.00289348	178
AGAP004797	0.0122354	178
AGAP004798	0.0215453	178
AGAP006660	0.0209275	178
AGAP006660	0.0238127	178
AGAP006660	0.00841203	178
AGAP006668	-0.043941	178
AGAP006669	-0.00877596	178
AGAP006681	-0.0307237	178
AGAP006682	-0.00867976	178
AGAP006683	-0.0313641	178
AGAP006683	-0.032322	178
AGAP006683	-0.0337002	178
AGAP006684	-0.0227779	178
AGAP006685	-0.0338591	178
AGAP006686	-0.028066	178
AGAP006687	-0.00824538	178
AGAP006688	-0.0128058	178
AGAP006699	-0.050826	178
AGAP006700	-0.00385567	178
AGAP006701	0.0170737	178
AGAP006705	0.0102716	178
AGAP006714	-0.0283485	178
AGAP006715	-0.036896	178
AGAP006718	0.0352365	178
AGAP006719	-0.0167751	178
AGAP004799	-0.0121975	178
AGAP006727	-0.0102919	178
AGAP006729	-0.0325092	178
AGAP006730	-0.038082	178
AGAP004801	-0.0152451	178
AGAP006733	-0.0348417	178
AGAP006735	0.0219343	178
AGAP004802	-0.0323945	178
AGAP004805	0.0097902	178
AGAP004805	0.00446601	178
AGAP006740	-0.020122	178
AGAP006740	0.00322938	178
AGAP006746	-0.00519225	178
AGAP004807	0.0468593	178
AGAP006755	-0.0265834	178
AGAP006757	0.0256825	178
AGAP006761	0.0276628	178
AGAP006762	-0.0269784	178
AGAP006765	0.0449006	178
AGAP004812	0.0196323	178
AGAP006766	-0.0373319	178
AGAP006767	-0.0459153	178
AGAP006768	-0.0301451	178
AGAP006770	-0.000134924	178
AGAP006772	-0.00728772	178
AGAP006773	0.0188157	178
AGAP006774	0.0109271	178
AGAP006776	-0.0486515	178
AGAP006777	-0.0312354	178
AGAP006778	-0.0363506	178
AGAP006780	-0.0751227	178
AGAP006782	-0.0204602	178
AGAP004813	0.0526088	178
AGAP006783	-0.0112677	178
AGAP006784	-0.0122423	178
AGAP004814	0.0407754	178
AGAP006789	0.0065288	178
AGAP006791	0.00405369	178
AGAP004817	-0.0384623	178
AGAP006794	-0.0152481	178
AGAP006797	-0.00263783	178
AGAP006799	0.0260763	178
AGAP004818	-0.0161288	178
AGAP004819	0.0201056	178
AGAP004819	0.017045	178
AGAP004819	0.00972856	178
AGAP006802	-0.0354897	178
AGAP006803	-0.0164718	178
AGAP006804	-0.0473207	178
AGAP006805	-0.0129117	178
AGAP006806	-0.0298266	178
AGAP006807	-0.0264239	178
AGAP006808	-0.00505636	178
AGAP006809	-0.0176372	178
AGAP006810	-0.0353927	178
AGAP004820	-0.00760356	178
AGAP006817	-0.0190759	178
AGAP006818	-0.00256827	178
AGAP006819	-0.0182813	178
AGAP006820	-0.0264752	178
AGAP006821	-0.0524833	178
AGAP006824	0.0221795	178
AGAP006825	-0.0444005	178
AGAP006828	0.00709456	178
AGAP006829	-0.00434235	178
AGAP006830	0.0193419	178
AGAP006838	0.0411324	178
AGAP006848	0.0464555	178
AGAP006850	0.0538424	178
AGAP006851	0.0514384	178
AGAP006852	0.0559861	178
AGAP006853	0.0653031	178
AGAP006854	0.0594073	178
AGAP006855	0.0561193	178
AGAP006856	0.0577006	178
AGAP006857	0.0624157	178
AGAP006858	0.0333944	178
AGAP006859	0.0572423	178
AGAP006860	0.0519461	178
AGAP006861	0.0500608	178
AGAP006862	0.0535496	178
AGAP006863	0.0425204	178
AGAP006864	0.052182	178
AGAP006867	0.0374176	178
AGAP006871	0.0219632	178
AGAP006873	0.0346831	178
AGAP006878	0.0117368	178
AGAP006879	-0.0139283	178
AGAP006880	-0.00435301	178
AGAP006882	-0.00325806	178
AGAP006885	-0.0334425	178
AGAP006887	0.0356723	178
AGAP006888	-0.0444784	178
AGAP006889	0.00142869	178
AGAP006890	-0.00423293	178
AGAP006891	0.0104427	178
AGAP004824	0.0124138	178
AGAP006893	-0.0182706	178
AGAP006894	0.0150844	178
AGAP006895	0.00989459	178
AGAP006901	-0.0241761	178
AGAP006901	0.0385198	178
AGAP006904	-0.0173537	178
AGAP006908	0.0248438	178
AGAP006915	0.0041907	178
AGAP006916	0.00871351	178
AGAP006918	-0.0162587	178
AGAP006921	-0.0148535	178
AGAP006923	0.0171675	178
AGAP006925	-0.0162665	178
AGAP006932	-0.0131602	178
AGAP006933	-0.00953987	178
AGAP006935	-0.00904015	178
AGAP006935	0.0099359	178
AGAP006936	-0.0337335	178
AGAP006937	0.0147456	178
AGAP006938	-0.0231986	178
AGAP006940	-0.0338947	178
AGAP006942	-0.00442085	178
AGAP006943	-0.00970802	178
AGAP006944	-0.0194541	178
AGAP006946	-0.00350027	178
AGAP006947	-0.0162943	178
AGAP006948	0.00672584	178
AGAP006948	0.019925	178
AGAP006949	-0.00344867	178
AGAP006950	0.00731472	178
AGAP006951	0.00430898	178
AGAP006952	-0.014677	178
AGAP006953	-0.00115807	178
AGAP006954	0.0178289	178
AGAP006955	0.0440704	178
AGAP006956	-0.0093343	178
AGAP006958	-0.00742358	178
AGAP006959	-0.0235673	178
AGAP006960	-0.0129723	178
AGAP006961	-0.0228669	178
AGAP006965	-0.0231999	178
AGAP006966	-0.0115538	178
AGAP006968	0.045536	178
AGAP006969	0.035045	178
AGAP006988	-0.0181341	178
AGAP006992	-0.000420249	178
AGAP006993	-0.0139729	178
AGAP006994	-0.0176374	178
AGAP006994	0.0130661	178
AGAP006995	-0.0268543	178
AGAP006996	-0.0306043	178
AGAP006998	-0.0176093	178
AGAP006999	0.0203166	178
AGAP007000	-0.00287194	178
AGAP007001	0.000385379	178
AGAP007002	-0.0329699	178
AGAP007006	0.0377523	178
AGAP007006	-0.0116885	178
AGAP007008	0.010634	178
AGAP007010	-0.0287254	178
AGAP007012	0.0276852	178
AGAP007018	0.007589	178
AGAP007019	-0.0236073	178
AGAP007020	-0.0410574	178
AGAP007021	-0.0227425	178
AGAP007024	-0.0210719	178
AGAP007026	-0.024226	178
AGAP007029	-0.0237485	178
AGAP007031	0.0196892	178
AGAP004827	0.0259372	178
AGAP007037	-0.0388818	178
AGAP007038	-0.0232251	178
AGAP007042	-0.0132888	178
AGAP004828	0.0351156	178
AGAP004829	0.0272046	178
AGAP007046	-0.0334859	178
AGAP007050	-0.0454672	178
AGAP007051	0.0142148	178
AGAP007053	0.00109789	178
AGAP007054	0.0193655	178
AGAP007055	0.0121391	178
AGAP007056	0.00336088	178
AGAP007057	0.014193	178
AGAP007063	-0.0099568	178
AGAP007068	0.000638518	178
AGAP007069	0.0276038	178
AGAP007080	-0.0135336	178
AGAP007082	-0.00286251	178
AGAP007085	-0.00550955	178
AGAP007086	0.00553129	178
AGAP004833	-0.0034804	178
AGAP007087	-0.00305368	178
AGAP007088	0.0047785	178
AGAP004834	0.033815	178
AGAP007093	0.0375748	178
AGAP007096	0.0200477	178
AGAP007097	-0.0238676	178
AGAP007098	-0.0404566	178
AGAP007099	0.0180385	178
AGAP007100	0.0276118	178
AGAP007102	0.00577623	178
AGAP007103	0.0059991	178
AGAP007105	-0.0126203	178
AGAP007107	-0.051384	178
AGAP007108	-0.0243344	178
AGAP007109	-0.00903814	178
AGAP007111	0.00205872	178
AGAP007112	-0.0410883	178
AGAP007113	-0.033111	178
AGAP007114	0.0198274	178
AGAP007115	0.0203719	178
AGAP007119	-0.0326111	178
AGAP007120	-0.0454066	178
AGAP007121	-0.00945404	178
AGAP007122	-0.068592	178
AGAP007123	-0.0321092	178
AGAP007124	0.0159885	178
AGAP007125	-0.0423472	178
AGAP007127	0.0433161	178
AGAP007128	-0.0326002	178
AGAP007130	-0.0419685	178
AGAP007131	-0.0373909	178
AGAP007135	0.0230472	178
AGAP004682	-0.0223055	178
AGAP007137	-2.76e-05	178
AGAP007137	0.000267754	178
AGAP004837	0.00968337	178
AGAP007138	-0.00342587	178
AGAP007139	0.0220368	178
AGAP007140	-0.0135503	178
AGAP007141	0.0405482	178
AGAP007143	-0.0422762	178
AGAP007148	-0.0235972	178
AGAP007154	-0.0161588	178
AGAP007156	-0.00790159	178
AGAP007157	-0.0085404	178
AGAP007158	0.0255104	178
AGAP007159	0.0232597	178
AGAP007160	-0.0371326	178
AGAP007162	0.0128867	178
AGAP007163	0.00690003	178
AGAP007163	-0.00749043	178
AGAP004838	0.0199841	178
AGAP007165	-0.0268943	178
AGAP007166	-0.0318117	178
AGAP007168	0.0336482	178
AGAP004840	0.00385929	178
AGAP007169	-0.0261308	178
AGAP004841	0.0218342	178
AGAP007174	-0.0595361	178
AGAP007175	0.00293572	178
AGAP007178	-0.0183231	178
AGAP004845	-0.0115815	178
AGAP007180	-0.0238282	178
AGAP004846	-0.0130615	178
AGAP007181	0.0170737	178
AGAP007181	0.0107584	178
AGAP007201	-0.0107658	178
AGAP007203	0.0148849	178
AGAP007204	-0.0719487	178
AGAP007206	-0.00360182	178
AGAP007207	0.0347478	178
AGAP007208	-0.024915	178
AGAP007209	0.00013806	178
AGAP007210	0.0258144	178
AGAP007211	-0.017382	178
AGAP007212	-0.011563	178
AGAP007213	-0.0152433	178
AGAP007214	0.0432352	178
AGAP007215	0.0067421	178
AGAP007216	0.0373708	178
AGAP007217	-0.0289624	178
AGAP007218	-0.0159199	178
AGAP007220	0.0146061	178
AGAP004850	0.0208429	178
AGAP007238	-0.0160112	178
AGAP007240	0.00899578	178
AGAP007242	0.0262585	178
AGAP007243	-0.0192586	178
AGAP007244	-0.0350153	178
AGAP007246	-0.0524004	178
AGAP007247	0.0322434	178
AGAP007248	0.0616047	178
AGAP007249	0.0312282	178
AGAP007250	0.022253	178
AGAP007253	-0.0310138	178
AGAP007253	-0.0152496	178
AGAP004852	0.0262154	178
AGAP007255	0.00523169	178
AGAP007256	-0.0356862	178
AGAP007258	-0.0274066	178
AGAP007259	0.00517552	178
AGAP007264	1.27e-05	178
AGAP007266	0.0368275	178
AGAP004854	-0.00707229	178
AGAP004856	0.00541338	178
AGAP007279	-0.05618	178
AGAP007285	0.0151472	178
AGAP007286	0.00578141	178
AGAP007288	0.0214173	178
AGAP007296	0.00705394	178
AGAP007297	-0.0286793	178
AGAP007299	-0.0233637	178
AGAP007300	-0.0607236	178
AGAP007302	0.0197592	178
AGAP007305	0.0412973	178
AGAP004861	0.0183271	178
AGAP007306	3.69e-05	178
AGAP007307	0.0156637	178
AGAP007309	-0.0272885	178
AGAP007316	0.00465973	178
AGAP007317	0.00178156	178
AGAP007325	-0.0305983	178
AGAP007327	-0.016491	178
AGAP007332	-0.00438399	178
AGAP007333	-0.022203	178
AGAP007334	-0.00725075	178
AGAP007335	-0.0399216	178
AGAP004863	0.0398501	178
AGAP007336	-0.000679388	178
AGAP007339	0.0406355	178
AGAP007340	0.0256908	178
AGAP007341	-0.0408289	178
AGAP007342	-0.0034739	178
AGAP007348	0.00365877	178
AGAP007348	0.00737041	178
AGAP004865	0.0209358	178
AGAP007355	-0.000855098	178
AGAP007358	0.0713568	178
AGAP007358	0.0323282	178
AGAP007361	-0.0501991	178
AGAP007362	0.0318607	178
AGAP007362	0.0213064	178
AGAP007363	0.00287191	178
AGAP007364	-0.0345823	178
AGAP007366	-0.00522082	178
AGAP007366	0.0152243	178
AGAP007367	0.0320326	178
AGAP007368	0.0506315	178
AGAP007369	0.00225567	178
AGAP007373	0.0167595	178
AGAP007373	0.016673	178
AGAP007374	0.00749252	178
AGAP007375	-0.0196147	178
AGAP013291	-0.00167472	178
AGAP007378	0.00353977	178
AGAP013544	-0.00859505	178
AGAP007379	0.0189816	178
AGAP007380	-0.054364	178
AGAP007381	-0.0127207	178
AGAP007382	0.0102442	178
AGAP007383	-0.0370134	178
AGAP007384	0.0029315	178
AGAP007386	-2.82e-05	178
AGAP007387	0.0315109	178
AGAP007388	-0.0118846	178
AGAP007390	-0.0239738	178
AGAP007391	0.00772262	178
AGAP007392	0.0269103	178
AGAP007393	-0.0311664	178
AGAP007396	0.0230994	178
AGAP007398	-0.000252604	178
AGAP007406	-0.00733077	178
AGAP007416	-0.00670341	178
AGAP007420	0.0180536	178
AGAP007421	-0.0206675	178
AGAP007450	0.0139834	178
AGAP007452	-0.000937845	178
AGAP007452	-0.0109786	178
AGAP004866	-0.000748892	178
AGAP007459	0.0183823	178
AGAP007460	0.0325611	178
AGAP007460	-0.0338867	178
AGAP007472	0.0290093	178
AGAP007474	-0.0338554	178
AGAP004867	-0.0128713	178
AGAP004868	0.0190763	178
AGAP007475	-0.00825282	178
AGAP007476	0.00854867	178
AGAP007477	0.013098	178
AGAP004869	0.0229633	178
AGAP007480	-0.0199477	178
AGAP007482	-0.0176053	178
AGAP007483	0.0342933	178
AGAP007484	0.0214587	178
AGAP007485	0.00697907	178
AGAP007489	-0.0247931	178
AGAP007490	0.031713	178
AGAP007491	-0.0482946	178
AGAP007492	-0.0204213	178
AGAP007493	0.00204694	178
AGAP007494	-0.0190285	178
AGAP007497	0.0193901	178
AGAP007498	0.0299414	178
AGAP007499	-0.011128	178
AGAP004870	-0.0198536	178
AGAP007500	-0.0414843	178
AGAP007501	-0.0102208	178
AGAP007503	-0.0351188	178
AGAP007503	-0.0283208	178
AGAP007504	0.0126219	178
AGAP007505	-0.0612143	178
AGAP007507	-0.0174468	178
AGAP007511	-0.0312674	178
AGAP007512	-0.0151372	178
AGAP007519	-0.0371568	178
AGAP007520	-0.0111551	178
AGAP007522	-0.00698221	178
AGAP007523	0.0321569	178
AGAP007524	-0.032767	178
AGAP007525	-0.0322452	178
AGAP007529	0.0314005	178
AGAP007531	-0.042032	178
AGAP007532	0.0325593	178
AGAP013228	0.00204631	178
AGAP007535	-0.0671257	178
AGAP007538	0.00183538	178
AGAP007539	-0.0266063	178
AGAP007540	-0.0402618	178
AGAP007541	-0.0520537	178
AGAP007542	-0.0234611	178
AGAP007543	-0.0375055	178
AGAP007544	-0.00348766	178
AGAP007545	-0.0048689	178
AGAP007547	0.0151761	178
AGAP007548	0.00315865	178
AGAP007548	0.0355049	178
AGAP004871	0.0256754	178
AGAP007549	-0.0819252	178
AGAP007550	-0.0138922	178
AGAP007552	-0.0173879	178
AGAP007553	-0.0119922	178
AGAP007556	-0.0387531	178
AGAP007560	-0.02581	178
AGAP004872	0.0347515	178
AGAP007563	0.0105079	178
AGAP007563	-0.0122841	178
AGAP007563	-0.033453	178
AGAP004873	0.0278714	178
AGAP007564	0.0402466	178
AGAP007565	-0.0184895	178
AGAP007565	-0.0217577	178
AGAP007566	-0.00496482	178
AGAP007567	-0.0468962	178
AGAP007569	0.000711797	178
AGAP007570	-0.0224361	178
AGAP007571	-0.00180041	178
AGAP007571	-0.00421265	178
AGAP007572	-0.0151496	178
AGAP007573	-0.0443614	178
AGAP007574	0.0190471	178
AGAP007575	-0.0141978	178
AGAP007576	0.0018373	178
AGAP007578	-0.0225229	178
AGAP007579	-0.0253223	178
AGAP007580	-0.00964007	178
AGAP007581	0.00598462	178
AGAP007583	0.0483454	178
AGAP007583	0.0274516	178
AGAP007584	-0.0231825	178
AGAP007585	0.0340223	178
AGAP013138	0.0270342	178
AGAP007586	0.000414894	178
AGAP007587	-0.0310051	178
AGAP007589	0.00291957	178
AGAP007592	0.0306566	178
AGAP007593	0.0108273	178
AGAP007596	0.025294	178
AGAP007597	0.0120441	178
AGAP007601	0.0334108	178
AGAP007604	-0.0237163	178
AGAP007605	0.0185844	178
AGAP007608	-0.0322235	178
AGAP007611	-0.00933128	178
AGAP007614	-0.0116979	178
AGAP007615	0.0381035	178
AGAP007616	0.0314557	178
AGAP007617	-0.0269961	178
AGAP007619	0.0154464	178
AGAP007620	0.0285071	178
AGAP007621	-0.00557126	178
AGAP007621	-0.00944595	178
AGAP007623	0.0169328	178
AGAP007626	-0.0100017	178
AGAP007629	0.00409126	178
AGAP007630	0.0354666	178
AGAP007629	0.00714876	178
AGAP007631	-0.0102718	178
AGAP007633	-0.0294213	178
AGAP007634	-0.00879449	178
AGAP004877	-0.007858	178
AGAP007636	-0.0183494	178
AGAP007638	-0.04272	178
AGAP007642	0.0176509	178
AGAP007643	0.0143472	178
AGAP007643	0.0178376	178
AGAP007643	-0.000414426	178
AGAP007643	-0.0229019	178
AGAP007644	-0.0335472	178
AGAP007646	0.0162253	178
AGAP007648	-0.0198023	178
AGAP004878	0.0392049	178
AGAP007653	-0.0201061	178
AGAP007654	-0.0209251	178
AGAP007656	-0.0211762	178
AGAP007657	0.00573993	178
AGAP007658	0.00487279	178
AGAP007660	0.0107364	178
AGAP007661	-0.0282924	178
AGAP007662	0.00431063	178
AGAP007663	-0.0199914	178
AGAP007665	0.0101901	178
AGAP007666	0.0354703	178
AGAP007667	-0.0264222	178
AGAP007668	0.000112345	178
AGAP007669	0.0349162	178
AGAP007670	0.00693417	178
AGAP007670	0.000510647	178
AGAP007671	0.0260295	178
AGAP007672	0.044752	178
AGAP007674	0.0143278	178
AGAP007674	0.0157416	178
AGAP007675	0.0578339	178
AGAP007681	0.0236818	178
AGAP007682	-0.0169151	178
AGAP004880	0.0598404	178
AGAP004881	0.00975565	178
AGAP004882	0.00519968	178
AGAP004884	0.0089892	178
AGAP004885	-0.00587913	178
AGAP004886	0.00614577	178
AGAP004887	-0.00303133	178
AGAP004888	0.0306458	178
AGAP004889	0.0317382	178
AGAP004890	-0.0237555	178
AGAP004891	0.00722319	178
AGAP004892	-0.00597716	178
AGAP004900	0.0455194	178
AGAP004902	0.0242406	178
AGAP004903	0.00537593	178
AGAP004904	-0.0153337	178
AGAP004905	-0.010646	178
AGAP004906	-0.0228329	178
AGAP004907	0.00309738	178
AGAP004910	-0.0113357	178
AGAP004912	-0.0189369	178
AGAP004914	0.0354696	178
AGAP004915	0.0348708	178
AGAP004919	-0.0112236	178
AGAP004928	0.0286093	178
AGAP004929	-0.00704755	178
AGAP004931	0.0043319	178
AGAP004932	-0.0635127	178
AGAP004933	-0.0459757	178
AGAP004934	-0.0234805	178
AGAP004936	-0.0120974	178
AGAP004937	0.0145924	178
AGAP004938	0.0243377	178
AGAP004940	-0.0182121	178
AGAP004942	0.0286095	178
AGAP004943	0.0252208	178
AGAP004944	-0.0257484	178
AGAP004945	-0.0233042	178
AGAP004946	-0.00259611	178
AGAP004950	0.0363003	178
AGAP004952	-0.0182061	178
AGAP004953	-0.01597	178
AGAP004954	0.0132174	178
AGAP004955	0.0051623	178
AGAP004956	-0.00464466	178
AGAP004957	-0.0108357	178
AGAP004960	0.029372	178
AGAP004961	0.0473024	178
AGAP004968	0.0390006	178
AGAP004686	-0.038074	178
AGAP004975	0.0453138	178
AGAP004977	0.00751636	178
AGAP004978	0.0341079	178
AGAP004979	0.0411789	178
AGAP004980	0.043761	178
AGAP004981	0.0297358	178
AGAP004984	0.00868927	178
AGAP004985	-0.00484899	178
AGAP004986	0.000348349	178
AGAP004989	0.00379021	178
AGAP004990	-0.00141152	178
AGAP004991	0.00402145	178
AGAP004992	-0.0163397	178
AGAP004993	0.00391047	178
AGAP004994	0.033043	178
AGAP005002	0.0211951	178
AGAP005004	-0.0248126	178
AGAP005005	-0.014334	178
AGAP005006	-0.0353835	178
AGAP005007	-0.0198841	178
AGAP005008	-0.014575	178
AGAP005009	-0.0282185	178
AGAP005010	0.0040235	178
AGAP005011	-0.0258826	178
AGAP004687	0.0489122	178
AGAP005012	0.034092	178
AGAP005013	0.0198754	178
AGAP005015	0.00971577	178
AGAP005017	-0.0245297	178
AGAP005018	-0.0138888	178
AGAP005020	0.0197278	178
AGAP005021	-0.0324841	178
AGAP005023	-0.00242145	178
AGAP005024	-0.0321587	178
AGAP005025	-0.0310282	178
AGAP005026	-0.00603263	178
AGAP005029	-0.0403068	178
AGAP005031	-0.0386316	178
AGAP005032	-0.0071386	178
AGAP005034	0.014514	178
AGAP005035	-0.00309917	178
AGAP005037	0.0325195	178
AGAP005043	0.0267443	178
AGAP005045	0.0407742	178
AGAP005046	0.0294825	178
AGAP005046	-0.0100545	178
AGAP005048	0.0082151	178
AGAP005049	0.0155139	178
AGAP005051	0.0277291	178
AGAP005052	-0.0250967	178
AGAP005053	-0.030689	178
AGAP005055	0.0293388	178
AGAP005056	-0.041697	178
AGAP005058	0.012942	178
AGAP005061	-0.00937578	178
AGAP005061	0.00209357	178
AGAP005062	-0.0434698	178
AGAP005063	-0.0237769	178
AGAP005066	0.0350548	178
AGAP005068	0.0467342	178
AGAP005069	0.011986	178
AGAP005071	-0.0166669	178
AGAP005071	0.00409291	178
AGAP005074	-0.016267	178
AGAP005075	-0.0186252	178
AGAP005076	-0.00380866	178
AGAP005079	-0.0060055	178
AGAP005079	-0.00837534	178
AGAP005080	-0.0190829	178
AGAP005081	-0.0067622	178
AGAP005082	-0.0243379	178
AGAP005088	-0.0443621	178
AGAP005091	0.00785772	178
AGAP005092	0.0145749	178
AGAP005095	-0.00406962	178
AGAP005096	0.0321999	178
AGAP001774	0.0163736	178
AGAP001775	0.0290572	178
AGAP001777	-0.0330053	178
AGAP001778	-0.0364888	178
AGAP001780	-0.0570435	178
AGAP001189	0.0243219	178
AGAP001787	-0.0011177	178
AGAP001790	-0.0159714	178
AGAP001791	-0.0415081	178
AGAP001792	-0.0475464	178
AGAP001793	0.0251443	178
AGAP001795	6.66e-05	178
AGAP001796	-0.000321354	178
AGAP001797	-0.0155683	178
AGAP001797	0.00163091	178
AGAP001797	-0.0146602	178
AGAP001797	-0.0227868	178
AGAP001798	-0.0418635	178
AGAP001799	0.018686	178
AGAP001799	0.0344581	178
AGAP001800	-0.0136427	178
AGAP001801	-0.0314232	178
AGAP001802	-0.0313375	178
AGAP001804	-0.0272526	178
AGAP001805	0.00693048	178
AGAP001806	-0.04112	178
AGAP001807	0.0262329	178
AGAP001807	0.0283114	178
AGAP001809	-0.0101427	178
AGAP001810	0.0136171	178
AGAP001814	-0.0408761	178
AGAP001813	-0.0186166	178
AGAP001817	-0.00783527	178
AGAP001818	-0.0264945	178
AGAP001820	-0.013549	178
AGAP001823	-0.0247479	178
AGAP001827	-0.0387791	178
AGAP001828	-0.0310429	178
AGAP001187	-0.0143792	178
AGAP001854	-0.0387946	178
AGAP001856	0.00994631	178
AGAP001858	-0.00452336	178
AGAP001859	-0.0366854	178
AGAP001861	0.0242466	178
AGAP001862	-0.0124522	178
AGAP001864	0.0124855	178
AGAP013305	0.00935392	178
AGAP001865	-0.0284404	178
AGAP001189	-0.0159646	178
AGAP001867	-0.0357853	178
AGAP001870	0.0238539	178
AGAP001872	-0.0124711	178
AGAP001874	0.0183783	178
AGAP001874	0.0096954	178
AGAP001878	-0.0138178	178
AGAP001879	-0.0218852	178
AGAP013102	0.0473369	178
AGAP001882	0.00769747	178
AGAP001883	-0.0558918	178
AGAP001884	0.00454457	178
AGAP001887	0.00860257	178
AGAP001894	-0.045192	178
AGAP001895	0.0138378	178
AGAP001898	-0.0333786	178
AGAP001899	-0.0410949	178
AGAP001900	-0.0185886	178
AGAP001902	-0.0137591	178
AGAP001903	-0.063603	178
AGAP001905	-0.0105005	178
AGAP001907	-0.0359246	178
AGAP001908	-0.0193593	178
AGAP001910	-0.0107204	178
AGAP001911	-0.0117652	178
AGAP001912	0.0109414	178
AGAP001913	-0.00846024	178
AGAP001915	0.0188796	178
AGAP001917	-0.0156636	178
AGAP001918	-0.0134715	178
AGAP001919	-0.0284267	178
AGAP001925	-0.0111372	178
AGAP001195	-0.0247602	178
AGAP001929	-0.0126256	178
AGAP001930	-0.0672312	178
AGAP001935	-0.0148047	178
AGAP001936	-0.0263536	178
AGAP001937	-0.00913847	178
AGAP001939	-0.0312437	178
AGAP001942	-0.0233704	178
AGAP001943	-0.0373048	178
AGAP001944	-0.0465982	178
AGAP013230	0.0241181	178
AGAP001945	0.00719033	178
AGAP001947	0.0278635	178
AGAP013075	0.00246126	178
AGAP001948	-0.0289748	178
AGAP001951	-0.0432764	178
AGAP001952	0.00863293	178
AGAP001953	-0.0386205	178
AGAP001955	0.011234	178
AGAP001957	0.0106889	178
AGAP001958	-0.0288875	178
AGAP001959	-0.0365365	178
AGAP001200	-0.0532418	178
AGAP001962	-0.0175037	178
AGAP001201	-0.00943233	178
AGAP001964	-0.0158795	178
AGAP001965	-0.00143856	178
AGAP001968	0.00619301	178
AGAP001969	0.0508145	178
AGAP001970	0.0485673	178
AGAP001972	-0.00685909	178
AGAP001975	-0.00530214	178
AGAP001976	0.0191871	178
AGAP001980	-0.00777442	178
AGAP001981	0.0224555	178
AGAP001982	0.0393069	178
AGAP013061	0.0192132	178
AGAP001985	0.0472801	178
AGAP001986	0.00786819	178
AGAP001987	-0.057117	178
AGAP001990	0.020111	178
AGAP001993	0.0252892	178
AGAP001994	-0.0579085	178
AGAP001995	-0.00937451	178
AGAP001996	-0.000783821	178
AGAP001997	-0.0280472	178
AGAP001998	-0.0186029	178
AGAP001999	-0.0147548	178
AGAP002000	0.0494482	178
AGAP002006	0.0332841	178
AGAP013094	-0.0014071	178
AGAP002009	0.0290838	178
AGAP002010	0.0244775	178
AGAP002010	0.0231689	178
AGAP002011	-0.00928366	178
AGAP002012	-0.0125247	178
AGAP002015	-0.0460839	178
AGAP002016	-0.0267863	178
AGAP002017	-0.000530395	178
AGAP002019	-0.00702154	178
AGAP002020	-0.0053709	178
AGAP013079	-0.0325557	178
AGAP002024	0.0308861	178
AGAP002026	-0.0288532	178
AGAP002030	-0.0496811	178
AGAP002032	-0.0058405	178
AGAP002035	-0.0389505	178
AGAP002037	-0.0152993	178
AGAP002036	-0.0478403	178
AGAP013178	-0.0710096	178
AGAP002039	0.00869741	178
AGAP002041	0.00474342	178
AGAP002047	-0.0568501	178
AGAP013427	0.0358638	178
AGAP013036	-0.0369776	178
AGAP012962	-0.00669466	178
AGAP002050	0.0285293	178
AGAP002051	-0.01182	178
AGAP002054	0.00120024	178
AGAP002055	0.0153133	178
AGAP002056	0.0188083	178
AGAP002058	0.0123203	178
AGAP002060	0.0391696	178
AGAP002061	-0.0233754	178
AGAP002062	-0.015387	178
AGAP002063	-0.0475092	178
AGAP002066	-0.00435228	178
AGAP002069	-0.0208676	178
AGAP002071	-0.0106368	178
AGAP002073	-0.0272546	178
AGAP002076	-0.017539	178
AGAP002077	-0.0129522	178
AGAP002078	-0.00886207	178
AGAP002081	-0.0336667	178
AGAP001203	0.0144232	178
AGAP001205	-0.0216032	178
AGAP002083	0.00234154	178
AGAP002083	-0.0293192	178
AGAP002084	-0.0290809	178
AGAP002085	0.0107718	178
AGAP013167	0.014185	178
AGAP002086	3.15e-05	178
AGAP002087	-0.00636394	178
AGAP002088	-0.0463714	178
AGAP002091	0.0116091	178
AGAP002092	-0.0257975	178
AGAP002093	0.0154672	178
AGAP002094	0.0255802	178
AGAP002095	0.0175253	178
AGAP002095	0.0130813	178
AGAP002097	-0.0410904	178
AGAP002099	-0.0378994	178
AGAP002100	-0.0148146	178
AGAP002101	-0.0363888	178
AGAP002104	0.0463129	178
AGAP001208	0.0278034	178
AGAP001208	-0.0133528	178
AGAP002107	-0.0319322	178
AGAP002108	-0.0190354	178
AGAP001209	0.0267737	178
AGAP002109	0.000788156	178
AGAP002113	0.0197281	178
AGAP002113	-0.0110294	178
AGAP002114	-0.0204742	178
AGAP002115	0.0583213	178
AGAP001211	-0.0114501	178
AGAP013011	0.0291192	178
AGAP001212	0.0116346	178
AGAP001212	0.0113733	178
AGAP002118	-0.0414559	178
AGAP002119	0.0255651	178
AGAP002119	-0.0329463	178
AGAP001213	0.00240278	178
AGAP002120	-0.0298327	178
AGAP002121	-0.0047371	178
AGAP002122	0.00282455	178
AGAP002123	0.0120541	178
AGAP001214	0.00684244	178
AGAP002127	-0.000690938	178
AGAP002128	-0.0399945	178
AGAP002129	-0.0300172	178
AGAP002130	0.00726799	178
AGAP002133	0.0285313	178
AGAP001217	-0.00444094	178
AGAP001218	-0.0139718	178
AGAP001219	-0.0172034	178
AGAP002135	-0.0312164	178
AGAP001222	0.0264088	178
AGAP013048	-0.0126083	178
AGAP001223	-0.0100455	178
AGAP001224	-0.01063	178
AGAP002139	0.0368446	178
AGAP002141	-0.0173486	178
AGAP002144	-0.00189116	178
AGAP002150	0.0194928	178
AGAP002150	-0.014237	178
AGAP001227	-0.00275052	178
AGAP002151	-0.040961	178
AGAP002152	0.0289604	178
AGAP001228	0.00453285	178
AGAP001228	0.00450003	178
AGAP001229	-0.0177642	178
AGAP002155	-0.0559188	178
AGAP002157	0.0157323	178
AGAP002159	-0.0143067	178
AGAP002161	-0.034325	178
AGAP002163	0.0146474	178
AGAP002164	0.0278107	178
AGAP002165	-0.0247266	178
AGAP002167	0.000190271	178
AGAP002169	0.00225235	178
AGAP002170	-0.0418078	178
AGAP002171	-0.0289234	178
AGAP002172	0.0214397	178
AGAP002173	-0.0150782	178
AGAP002175	-0.00359304	178
AGAP002176	-0.0183416	178
AGAP002178	-0.00740313	178
AGAP002182	-0.0409526	178
AGAP002183	-0.0378189	178
AGAP002184	-0.00980364	178
AGAP002185	-0.0444288	178
AGAP002186	0.0100473	178
AGAP002192	-0.0504459	178
AGAP001232	0.0101983	178
AGAP002194	-0.03407	178
AGAP001233	0.0112677	178
AGAP002198	0.00894272	178
AGAP002199	-0.00284071	178
AGAP002199	0.0124322	178
AGAP001234	0.00381434	178
AGAP002200	-0.0149351	178
AGAP002202	0.0407255	178
AGAP001235	0.0372694	178
AGAP001235	0.0379839	178
AGAP002215	0.0291849	178
AGAP002216	-0.00507202	178
AGAP002217	-0.0175322	178
AGAP002218	-0.0102602	178
AGAP002219	0.0179304	178
AGAP002221	-0.0391129	178
AGAP001236	0.00121954	178
AGAP002223	-0.010586	178
AGAP002224	-0.027295	178
AGAP001237	-4.9e-05	178
AGAP002226	-0.0261063	178
AGAP002227	-0.00457881	178
AGAP001238	0.0516433	178
AGAP002232	-0.0311844	178
AGAP002235	0.0477335	178
AGAP002238	-0.0105921	178
AGAP002238	0.00372089	178
AGAP002242	-0.0375431	178
AGAP002243	-0.0367586	178
AGAP002244	0.0108461	178
AGAP002245	-0.0190624	178
AGAP002246	-0.0401201	178
AGAP002247	-0.0245772	178
AGAP002248	-0.0158094	178
AGAP002250	0.00812896	178
AGAP002251	0.0100578	178
AGAP002253	0.022384	178
AGAP002253	0.0297078	178
AGAP002255	0.00945853	178
AGAP002257	-0.0238721	178
AGAP002258	-0.0314271	178
AGAP002259	0.00369119	178
AGAP002260	-0.0304087	178
AGAP002261	-0.0114611	178
AGAP002262	0.0240121	178
AGAP002263	-0.0105749	178
AGAP002263	-0.00180904	178
AGAP002263	0.00594682	178
AGAP002263	0.00850105	178
AGAP002263	-0.00730051	178
AGAP002264	-0.0486482	178
AGAP002265	-0.0608618	178
AGAP002266	-0.0386207	178
AGAP001239	0.0142661	178
AGAP002272	-0.0225924	178
AGAP002274	-0.00156438	178
AGAP002277	-0.0123912	178
AGAP002278	-0.0379107	178
AGAP002279	-0.0213929	178
AGAP002280	-0.0317692	178
AGAP002282	-0.0323517	178
AGAP002283	-0.00503556	178
AGAP002284	-0.0561721	178
AGAP002285	-0.0213454	178
AGAP002285	-0.0187645	178
AGAP002286	-0.00917995	178
AGAP002287	-0.0360669	178
AGAP002288	0.00801909	178
AGAP002289	0.00832733	178
AGAP002290	-0.0520327	178
AGAP002291	-0.0318305	178
AGAP002293	0.006385	178
AGAP002295	-0.0141779	178
AGAP002296	0.0421922	178
AGAP001240	-0.0276545	178
AGAP002299	-0.0157706	178
AGAP002301	0.00663697	178
AGAP002305	-0.0190108	178
AGAP002306	-0.0407646	178
AGAP002307	-0.0233977	178
AGAP002310	0.032618	178
AGAP002315	-0.0135069	178
AGAP002315	-0.0509062	178
AGAP002317	-0.0952971	178
AGAP002318	-0.0139437	178
AGAP002315	-0.00360806	178
AGAP002320	-0.0392667	178
AGAP002322	-0.0570915	178
AGAP002323	-0.016	178
AGAP002324	-0.0170912	178
AGAP002325	0.0264992	178
AGAP001242	0.0228275	178
AGAP002329	0.00363612	178
AGAP002330	-0.017249	178
AGAP002331	-0.0408706	178
AGAP002332	-0.0408583	178
AGAP002334	-0.0322905	178
AGAP002335	0.00359383	178
AGAP002337	-0.0430207	178
AGAP002338	-0.0166239	178
AGAP002339	0.00514357	178
AGAP002340	-0.0540767	178
AGAP002341	-0.0785397	178
AGAP001245	0.00224716	178
AGAP001249	0.00173727	178
AGAP002342	0.0261138	178
AGAP001253	-0.0163119	178
AGAP002344	-0.0252024	178
AGAP002346	-0.0233795	178
AGAP002347	-0.0311312	178
AGAP002348	-0.0285403	178
AGAP002350	0.0104583	178
AGAP002351	-0.0523203	178
AGAP001256	-0.0392878	178
AGAP001256	-0.00203485	178
AGAP001256	-0.00786932	178
AGAP002354	-0.0112691	178
AGAP002354	0.0181051	178
AGAP002355	-0.0259289	178
AGAP002356	0.0106814	178
AGAP002357	0.00869636	178
AGAP001257	0.00255224	178
AGAP001257	0.0287183	178
AGAP002358	-0.033648	178
AGAP002358	-0.0977613	178
AGAP002361	0.0463464	178
AGAP013174	-0.01673	178
AGAP002364	-0.00949106	178
AGAP013220	0.0144493	178
AGAP013375	-0.038545	178
AGAP002366	-0.0100981	178
AGAP002369	-0.0148093	178
AGAP002370	0.00474997	178
AGAP002371	0.0304602	178
[truncated: 9,386 more rows]
